# Supplementary material for: Diversity and antimicrobial activities of culturable actinomycetes from Odontotermes formosanus (Blattaria: Termitidae)
Source: BMC Microbiol. 2022 Mar 25;22:80. doi: 10.1186/s12866-022-02501-5 (PMC8951712; doi:10.1186/s12866-022-02501-5)
Supplement: Supplementary file 2 — Additional file 2: Table S2. List of all actinobacterial strains isolated from Odontotermes formosanus and combs. [file 12866_2022_2501_MOESM2_ESM.xlsx]

## Sheet: Sheet1
Table S2 List of all actinobacterial strains isolated from Odontotermes formosanus and combs
Strain No.	Termite caste	Isolation site	The most closest strains in NCBI	Similarity (%)	Genbank number
BYF2	Workers	Body surface	Streptomyces viridobrunneus (NR_112481)	99.86	MT498694
BYF3	Soldiers	Body surface	Streptomyces tanashiensis (MH497606)	99.93	MT498695
BYF4	Soldiers	Body surface	Streptomyces atriruber (FJ169330)	99.06	MT498696
BYF6	Soldiers	Body surface	Streptomyces viridobrunneus (NR_112481)	99.86	MT498697
BYF7	Queen	Body surface	Kribbella shirazensis (MH432669)	99.35	MT498698
BYF8	Soldiers	Body surface	Streptomyces viridobrunneus (NR_112481)	99.86	MT498699
BYF9	Workers	Gut	Streptomyces tanashiensis (FJ481625)	99.42	MT498700
BYF11	Queen	Body surface	Streptomyces laurentii (KF484684)	99.22	MT498701
BYF12	Queen	Body surface	Streptomyces atriruber (FJ169330)	99.06	MT498702
BYF13	Queen	Body surface	Streptomyces atriruber (FJ169330)	99.22	MT498703
BYF15	Comb	Comb	Streptomyces atriruber (FJ169330)	99.22	MT498704
BYF16	Workers	Body surface	Streptomyces tanashiensis (FJ481625)	99.29	MT498705
BYF17	Workers	Body surface	Streptomyces showdoensis (NR_041129)	99.64	MT498706
BYF18	Workers	Body surface	Streptomyces pseudovenezuelae (LC425853)	99.21	MT498707
BYF20	Comb	Comb	Streptomyces atriruber (FJ169330)	99.22	MT498708
BYF21	Comb	Comb	Streptomyces atriruber (FJ169330)	99.06	MT498709
BYF22	Soldiers	Body surface	Kribbella shirazensis (MH432669)	99.35	MT498710
BYF23	Soldiers	Body surface	Streptomyces viridobrunneus (NR_112481)	99.79	MT498711
BYF24	Soldiers	Body surface	Streptomyces viridobrunneus (NR_112481)	99.86	MT498712
BYF25	Workers	Body surface	Streptomyces atriruber (FJ169330)	99.06	MT498713
BYF26	Workers	Body surface	Streptomyces atriruber (FJ169330)	99.28	MT498714
BYF27	Soldiers	Body surface	Streptomyces tritici (KY909251)	99.21	MT498715
BYF30	Workers	Body surface	Streptomyces roseofulvus (MK254687)	99.64	MT498716
BYF32	Workers	Body surface	Streptomyces viridobrunneus (NR_112481)	99.86	MT498717
BYF34	Workers	Body surface	Streptomyces tanashiensis (MH497606)	99.79	MT498718
BYF37	Soldiers	Body surface	Streptomyces tanashiensis (MH497606)	99.93	MT498719
BYF40	Queen	Body surface	Streptomyces viridochromogenes (FJ790787)	99.93	MT498720
BYF43	Workers	Body surface	Streptomyces atriruber (FJ169330)	99.28	MT498721
BYF44	Workers	Body surface	Streptomyces roseofulvus (MK254687)	99.57	MT498722
BYF45	Workers	Gut	Streptomyces althioticus (AY999791)	100	MT498723
BYF47	Workers	Gut	Streptomyces althioticus (AY999791)	99.93	MT498724
BYF48	Comb	Comb	Streptomyces rochei (KX575853)	100	MT498725
BYF49	Soldiers	Body surface	Streptomyces tanashiensis (MH497606)	99.93	MT498726
BYF50	Workers	Gut	Streptomyces althioticus AY999791	100	MT498727
BYF52	Comb	Comb	Streptomyces atriruber (FJ169330)	99.22	MT498728
BYF53	Soldiers	Body surface	Amycolatopsis sp. (AB248535)	99.78	MT498729
BYF54	Comb	Comb	Streptomyces tendae (NR_025871)	99.93	MT498730
BYF55	Soldiers	Body surface	Streptomyces pseudovenezuelae (LC425853)	99.07	MT498731
BYF56	Soldiers	Body surface	Streptomyces sasae (MZ645162)	99	MT498732
BYF57	Comb	Comb	Streptomyces laurentii (KF484684)	99.29	MT498733
BYF59	Workers	Body surface	Streptomyces laurentii (KF484684)	99.28	MT498734
BYF60	Soldiers	Body surface	Streptomyces tanashiensis (MH497606)	99.93	MT498735
BYF65	Workers	Gut	Streptomyces althioticus (AY999791)	99.93	MT498736
BYF67	Workers	Body surface	Streptomyces laurentii (KF484684)	99.22	MT498737
BYF68	Workers	Body surface	Streptomyces griseorubens (MG190669)	99.78	MT498738
BYF69	Queen	Body surface	Streptomyces showdoensis (NR_041129)	99.29	MT498739
BYF70	Queen	Body surface	Streptomyces neopeptinius (KU324439)	99.21	MT498740
BYF71	Workers	Body surface	Cellulosimicrobium funkei (AY501364)	99.64	MT498741
BYF72	Queen	Body surface	Streptomyces pseudovenezuelae (LC425853)	99.07	MT498742
BYF74	Workers	Body surface	Streptomyces gardneri (NR_112575)	99.79	MT498743
BYF75	Workers	Body surface	Streptomyces atriruber (FJ169330)	99.13	MT498744
BYF76	Queen	Body surface	Streptomyces tanashiensis (MH497606)	99.93	MT498745
BYF79	Workers	Body surface	Streptomyces atriruber (FJ169330)	99.06	MT498746
BYF80	Soldiers	Body surface	Streptomyces tanashiensis (MH497606)	99.51	MT498747
BYF81	Soldiers	Body surface	Streptomyces tanashiensis (MH497606)	99.79	MT498748
BYF82	Workers	Body surface	Streptomyces atriruber (FJ169330)	99.07	MT498749
BYF84	Soldiers	Body surface	Streptomyces atriruber (FJ169330)	99.29	MT498750
BYF85	Soldiers	Body surface	Streptomyces atriruber (FJ169330)	99.13	MT498751
BYF87	Soldiers	Body surface	Streptomyces atriruber (FJ169330)	99.14	MT498752
BYF88	Workers	Body surface	Streptomyces filamentosus (NR_041064)	99.93	MT498753
BYF90	Workers	Body surface	Streptomyces filamentosus (NR_041064)	100	MT498754
BYF91	Workers	Body surface	Streptomyces filamentosus (NR_041064)	99.93	MT498755
BYF92	Workers	Body surface	Streptomyces filamentosus (NR_041064)	100	MT498756
BYF93	Workers	Gut	Streptomyces viridochromogenes (FJ790787)	99.86	MT498757
BYF95	Soldiers	Body surface	Streptomyces tanashiensis (MH497606)	99.93	MT498758
BYF96	Workers	Body surface	Streptomyces filamentosus (NR_041064)	99.93	MT498759
BYF99	Soldiers	Body surface	Streptomyces viridochromogenes (FJ790787)	99.5	MT498760
BYF100	Soldiers	Body surface	Streptomyces pseudovenezuelae (LC425853)	99.29	MT498761
BYF101	Soldiers	Body surface	Streptomyces neopeptinius (KU324439)	99.21	MT498762
BYF102	Soldiers	Body surface	Streptomyces tanashiensis (MH497606)	99.57	MT498763
BYF104	Soldiers	Body surface	Streptomyces viridobrunneus (NR_112481)	99.79	MT498764
BYF106	Comb	Comb	Streptomyces lannensis (MH482878)	100	MT498765
BYF107	Soldiers	Body surface	Streptomyces chartreusis (KU324443)	99.57	MT498766
BYF108	Workers	Body surface	Streptomyces pseudovenezuelae (LC425853)	99.29	MT498767
BYF109	Comb	Comb	Streptomyces viridochromogenes (FJ790787)	99.79	MT498768
BYF110	Soldiers	Body surface	Streptomyces tanashiensis (MH497606)	99.79	MT498769
BYF111	Workers	Body surface	Streptomyces tanashiensis (MH497606)	99.86	MT498770
BYF112	Workers	Body surface	Streptomyces tanashiensis (MH497606)	99.93	MT498771
BYF113	Soldiers	Body surface	Streptomyces chartreusis (KU324443)	99.36	MT498772
BYF114	Workers	Gut	Streptomyces viridochromogenes (FJ790787)	99.71	MT498773
BYF115	Soldiers	Body surface	Streptomyces neopeptinius (KU324439)	99.21	MT498774
BYF116	Workers	Body surface	Streptomyces viridobrunneus (NR_112481)	99.79	MT498775
BYF119	Soldiers	Body surface	Amycolatopsis sp. (AB248535)	99.86	MT498776
BYF122	Soldiers	Body surface	Streptomyces atriruber (FJ169330)	99.07	MT498777
